# Supplementary material for: Re-conceptualizing stress: Shifting views on the consequences of stress and its effects on stress reactivity
Source: PLoS One. 2017 Mar 8;12(3):e0173188. doi: 10.1371/journal.pone.0173188 (PMC5342217; doi:10.1371/journal.pone.0173188)
Supplement: S1 Videos — This compressed file includes the three framing videos included in our experimental manipulations. (ZIP) [file pone.0173188.s001.zip]

Archive with 7 entries (6 files):
- S1_B.avi
- __MACOSX/
- __MACOSX/._S1_B.avi
- S1_UBN.avi
- __MACOSX/._S1_UBN.avi
- S1_UBP.avi
- __MACOSX/._S1_UBP.avi
